# Supplementary material for: Gene expression variation underlying tissue-specific responses to copper stress in Drosophila melanogaster
Source: G3 (Bethesda). 2024 Jan 23;14(3):jkae015. doi: 10.1093/g3journal/jkae015 (PMC11021028; doi:10.1093/g3journal/jkae015)
Supplement: jkae015_Supplementary_Data [file jkae015_supplementary_data.zip]

Archive with 12 entries (12 files):
- Figure_S3_G3-2023-404710.jpg
- Figure_S4_G3-2023-404710.jpg
- Figure_S5_G3-2023-404710.jpg
- Figure_S6_G3-2023-404710.pdf
- Figure_S7_G3-2023-404710.jpg
- Figure_S8_G3-2023-404710.jpg
- Figure_S9_G3-2023-404710.jpg
- Supplemental_Legends_G3-2023-404710.docx
- Supplemental_Methods_G3-2023-404710.docx
- Supplemental_Tables_G3-2023-404710.xlsx
- Figure_S1_G3-2023-404710.jpg
- Figure_S2_G3-2023-404710.jpg
